# Supplementary material for: Transcriptomic Profile of Canine Mammary Ductal Carcinoma
Source: Int J Mol Sci. 2023 Mar 8;24(6):5212. doi: 10.3390/ijms24065212 (PMC10049542; doi:10.3390/ijms24065212)
Supplement: Supplementary file 1 [file ijms-24-05212-s001.zip]

Archive with 4 entries (4 files):
- global list of differentially expressed genes in canine ductal carcinoma.xlsx
- __MACOSX/._global list of differentially expressed genes in canine ductal carcinoma.xlsx
- list of transcription factors that regulate down and up-regulated genes in canine ductal carcinoma.xlsx
- __MACOSX/._list of transcription factors that regulate down and up-regulated genes in canine ductal carcinoma.xlsx
