# Supplementary material for: Transcriptomic Profile of Canine Mammary Ductal Carcinoma
Source: Int J Mol Sci. 2023 Mar 8;24(6):5212. doi: 10.3390/ijms24065212 (PMC10049542; doi:10.3390/ijms24065212)
Supplement: Supplementary file 1 [file ijms-24-05212-s001.zip › global list of differentially expressed genes in canine ductal carcinoma.xlsx]

## Sheet: Planilha1
Table S1 - Global list of differentially expressed genes in canine ductal carcinoma
Gene	log2FoldChange	pvalue
MB	-9.89467706815285	2.19244054222249e-17
MYL3	-9.48330799618548	4.39210740602152e-10
MYL2	-9.17763449565029	8.72931588840333e-32
TNNT3	-9.17105369508358	6.48621497155558e-20
CSN1S1	-8.1279295984049	4.30951585447768e-115
ENSCAFG00000032415	-7.40076137626072	1.7872517084629e-10
MYLPF	-7.32186855544233	2.42565679191285e-29
FABP9	-7.22489847639062	8.3929439451525e-27
APOBEC2	-7.07712632639584	1.0662387664464e-08
TTN	-7.0702027088298	2.67549437470607e-158
LALBA	-6.99241691650723	3.08879259940147e-84
MYH6	-6.94645496135701	1.29037940400501e-42
CSRP3	-6.89534276759047	4.18707041525509e-27
CSN3	-6.58118385313457	2.76548924731235e-12
NRAP	-6.4611645565308	9.72648425998828e-33
ABRA	-6.29801838864513	9.35709584938285e-12
NPY1R	-6.2582160611202	1.42020719413557e-07
SMPX	-6.25506863845922	4.63703272184182e-06
ENSCAFG00000025410	-6.25506691475503	3.3292047766069e-42
UNC80	-6.15414511980398	5.75118012347527e-38
TNNT1	-6.13775660048435	2.89475626142179e-34
CSN2	-6.10617951977337	4.5745651748379e-17
KCNU1	-6.08033115542217	3.97971208713835e-21
ACTN2	-5.85875914279287	2.97858008222352e-22
SYT4	-5.82494006911645	3.30676018011393e-09
CWH43	-5.67800901018049	2.03125076826849e-13
ENSCAFG00000019754	-5.61671027216077	2.4242308095842e-93
ALB	-5.60867781082979	1.48905778269969e-07
KHDRBS2	-5.48148100172878	1.86235941132343e-75
ATP1A3	-5.45373138860282	7.65215144114639e-07
CKM	-5.3963172244727	1.95913828180411e-67
ENSCAFG00000019755	-5.35914787637777	6.33150169100145e-141
ENSCAFG00000030337	-5.33539581801683	2.40183709274271e-59
PPP1R3A	-5.27955325339159	5.48133906542598e-09
TNNC2	-5.18948475508302	3.61796263837644e-13
ACTA1	-5.16774829928602	5.62810106265341e-32
MYOZ1	-5.12218483516565	1.47217306784938e-14
ENSCAFG00000011465	-5.09219692763002	1.67090296685638e-07
SEMA3G	-5.0832068758318	4.12035843224822e-24
ASB5	-5.05494659050546	5.6564704701111e-18
TRDN	-4.99249041373703	2.41925655393941e-28
TNNC1	-4.96946352648942	5.26883958500296e-32
SPP2	-4.91331597418476	7.80932124013646e-52
CLEC3B	-4.89085247749345	2.21663611996001e-17
CA3	-4.77326835478194	1.60531775798937e-34
SEZ6L	-4.65786531941682	1.99469073923144e-19
SLC5A5	-4.63005612816599	9.54757181328618e-09
NGFR	-4.60264308895145	6.59919652967842e-07
MFAP5	-4.58373926568132	1.68125719382863e-55
SCN3A	-4.55003388318874	9.3412594708318e-32
ENSCAFG00000025201	-4.54292695776983	3.29521791549895e-09
TMEM182	-4.53399196575846	0.00022367329671827
MYBPC1	-4.36139335376462	8.41297394937967e-42
IGF2	-4.34485327967648	1.45182603312283e-30
ADCYAP1R1	-4.3407037089724	1.48305063694614e-31
MUC4	-4.31924172281583	1.3990257855583e-35
TMOD2	-4.2158503205471	9.77314821165094e-13
KLRD1	-4.20637711028207	8.56531208749856e-06
XIRP2	-4.18046100570376	6.15491918958927e-16
ENSCAFG00000031750	-4.14898372119498	3.57219050542111e-14
ADAMTS19	-4.14566208907673	2.92066086231617e-25
FIGF	-4.12965305311746	8.74781565477374e-20
SNORD113	-4.12529152379182	2.36935136962321e-10
PRDM6	-4.11998455453891	1.28903191918468e-21
ENSCAFG00000028745	-4.11651793647092	6.54910113980895e-24
HTRA3	-4.07444670950365	8.66920912307144e-24
MMRN1	-4.06410042729664	4.26890472403022e-42
AGTR1	-4.0114245236724	2.79331006142508e-06
GPC3	-4.00467212808546	3.40302850563203e-23
ENSCAFG00000031507	-3.92101857237766	1.08028471896397e-34
ITIH2	-3.91230038665793	1.76873725353659e-09
KRT20	-3.85816012333438	8.93495526367556e-20
MYL1	-3.8511490246242	1.4740558861328e-18
MS4A13	-3.8091810089958	4.77763129527057e-10
PYGM	-3.76337120726837	3.35711107704901e-10
CCBE1	-3.7214880852853	2.94064142116355e-46
COL14A1	-3.69075609620945	4.02324367789285e-97
RNF165	-3.68864492098603	3.19081050081634e-10
BTN1A1	-3.65565034737081	1.60689293616272e-32
HPSE2	-3.61467889559674	6.54421745731788e-27
ENSCAFG00000004935	-3.59281935056555	3.89174523439708e-06
SLC13A1	-3.59028559872216	5.07160648419058e-18
ENO3	-3.55805145710357	4.87907414934225e-11
CYP24A1	-3.55752068962512	1.08525705892951e-17
PKHD1L1	-3.54273809446612	2.09371018796473e-51
PTGDS	-3.52100055334281	1.5105441448822e-05
HHIP	-3.49827740797978	1.65688997674585e-07
C1QTNF7	-3.47082665067153	2.77681273533733e-07
EMX2	-3.43565877345397	3.15943345241783e-06
ALX4	-3.43557197755915	4.20644922726563e-08
ZNF385D	-3.38809654105573	1.72507245235503e-28
SDPR	-3.37834166023445	8.35808914191972e-06
ARPP21	-3.33103735093841	3.89377705271671e-06
NELL2	-3.3250059906288	1.64068965303468e-15
NTNG1	-3.29028342952073	4.24477876848573e-70
FGF10	-3.27788945975511	2.04493895272096e-21
ENSCAFG00000028809	-3.26244230011458	0.000112661425108135
INSC	-3.25525243891331	1.15407432340027e-07
ENSCAFG00000025172	-3.24383064148595	8.55885837875801e-05
CNNM1	-3.23537988934648	0.0043665775410829
RBP7	-3.21512554458134	9.73627264629548e-05
IGSF10	-3.213658821954	2.97776997593982e-21
ZC3H12B	-3.20937648503095	0.00506969240952603
ENSCAFG00000018314	-3.20240357827654	1.02032712680915e-12
PTPRD	-3.20179795403973	1.07623978826316e-46
SORCS1	-3.19190133015743	1.64121829890912e-20
CPA3	-3.19013530730783	1.62125174640485e-09
TPPP	-3.18716485584341	1.95955764907817e-12
KERA	-3.1789854824205	1.61486844836438e-08
ASXL3	-3.17289764550683	2.18063883543216e-06
CSMD2	-3.15132265695686	1.66555147742674e-13
DCN	-3.13818517737777	4.07351077498556e-59
VTN	-3.11498033344308	0.000885131198089901
ATRNL1	-3.10689343628058	3.42428815641427e-45
SLC38A4	-3.08488412952753	1.79580711668574e-13
MYOZ2	-3.06969097066766	3.21642181072958e-05
ABCA8	-3.05970522111683	1.31896727227703e-43
ENSCAFG00000031939	-3.05935085735547	0.000253068748784843
ITIH5	-3.05099320647178	3.17594681730115e-43
EGR2	-3.02535370092431	2.73627541500513e-11
ANO2	-3.01549333782131	1.96058526994248e-20
ENSCAFG00000032113	-3.00978437017756	7.16962195204422e-15
THBS4	-3.00973686655702	1.05968349758954e-26
ADAMTS7	-3.00851776087611	0.000176692972951462
LYVE1	-3.00207689612499	1.89762673452574e-18
KLHL41	-2.99004845477605	4.42424146316037e-25
EBF2	-2.98638422482805	1.8143635702122e-37
LRRC7	-2.96606189385136	1.90604960560109e-06
WNT2	-2.96185564799553	4.23049213670509e-07
ROBO2	-2.96046687513825	2.09507787886019e-15
HMCN2	-2.95711112768097	2.4707059203803e-09
FRMD3	-2.95200219309373	4.04362210620299e-24
PROX1	-2.94963664381689	1.23085917220823e-16
RPGRIP1	-2.94593667839481	8.09611784424462e-05
RIMS2	-2.94192902400835	1.37170954678804e-14
CPB1	-2.94023367333644	0.00240427811817761
POSTN	-2.93067072461568	9.46411244915305e-29
PDK4	-2.92577043438626	6.27982013625795e-41
EML6	-2.91623488864405	2.08974636654551e-24
TBX15	-2.90663767418244	6.66488105997217e-17
MDGA1	-2.9051502995928	4.04331547214454e-05
SGCZ	-2.88030840116924	5.52089386919692e-16
HMCN1	-2.87659715208549	5.22795633421037e-43
ATP2A1	-2.85114209345727	2.42072432882926e-06
LSP1	-2.85081763541144	7.93077624697654e-14
GRM7	-2.83786597871242	3.31660878197912e-17
ADAMTS15	-2.83406766383846	1.36210549437117e-09
TMOD4	-2.83239668730264	6.42613626428688e-05
DKK1	-2.81490651469071	0.00094057812388462
FREM1	-2.80986447832982	5.25068362654553e-40
SFRP4	-2.80836775045199	3.05731149815126e-21
ENSCAFG00000005717	-2.80790785458316	6.20990620419184e-34
GZMK	-2.80292538658102	5.36564482767628e-08
ENSCAFG00000025443	-2.79218954653214	0.00211460522364672
VWDE	-2.79057317070558	4.89719764442957e-14
SH2D1A	-2.78531647093036	4.12173814839848e-06
FANK1	-2.7582310883017	2.26880993511307e-07
FHL1	-2.75325118624228	2.44927668165943e-40
LAMA2	-2.75168036890849	2.06342030784679e-36
MAOB	-2.74988468418402	2.72836535065948e-09
GFRA2	-2.74910735815441	8.90561799524648e-07
ZFPM2	-2.74376964413118	3.92703291161963e-36
TFPI	-2.74110570744759	6.07696329105414e-11
NNMT	-2.70782927274049	0.000376315222646025
LAMB4	-2.70374273750894	0.000606523123998096
HGF	-2.69505468858487	5.98702371718712e-20
XPNPEP2	-2.68715856377361	0.00339747366814594
SGCE	-2.67507185283765	2.20718664185075e-11
SYT1	-2.67417332633698	2.24344288064064e-30
SLC36A2	-2.66506794240707	0.000307231330941936
DNAH7	-2.66186371677015	3.92598863170756e-15
COL28A1	-2.64750764022833	2.03184008773048e-15
NRXN2	-2.64659729050502	3.78524521933938e-05
ZFHX4	-2.64245198876701	9.53764439083893e-24
ENSCAFG00000018360	-2.64188430930559	0.00125520628440378
SEMA3D	-2.62305308313665	5.69250577683959e-15
TBX18	-2.61887212859814	2.84964413450389e-10
ABCA9	-2.6054892411894	8.71950546225212e-48
EYA4	-2.60519578169664	3.6692828135073e-10
DKK2	-2.6004701903353	7.71139710831627e-21
BRF2	-2.58946980377189	1.12700211506583e-08
ART4	-2.58161904952906	0.00277890093842731
ASTN1	-2.57957375293676	4.15900483116817e-06
ENSCAFG00000013453	-2.57146661649865	0.00696638480450381
COL21A1	-2.56880529887604	7.10583144035258e-17
EPHB2	-2.56740017433925	3.62091243440113e-08
SYN2	-2.55119109123593	9.45577057012782e-25
NOV	-2.53108473825919	4.48508212553199e-12
RXFP1	-2.52692489061172	5.29937989786865e-07
STRA6	-2.52158840212295	0.00380398540462546
ENSCAFG00000003638	-2.51516941615096	0.00519429169832175
SLC6A15	-2.51206359135744	0.0041644613199753
RBFOX1	-2.49692217180636	6.46209352879287e-08
ELF5	-2.49596797243777	1.73807315358564e-24
OLFML1	-2.45804465560451	6.00636865541099e-07
OLR1	-2.45786030601364	0.000111392349495141
ENSCAFG00000025596	-2.43733753855545	0.00131393969662352
AREG	-2.43286768457888	1.96180919552045e-21
ENSCAFG00000024991	-2.42856890576146	8.76187477290037e-14
MFAP2	-2.41456853949748	0.00399076790992969
NOVA1	-2.4101943494064	8.73769502438657e-18
TCAF1	-2.4066719047008	7.05343625661112e-18
TMEM132C	-2.40394129517739	1.69754904136219e-06
CD36	-2.38675409577354	4.84971665651095e-26
CD248	-2.37574220065473	0.00119716299275025
ENSCAFG00000016296	-2.36916874825936	1.40370967155542e-09
MS4A2	-2.34071680046866	0.00105062382192929
MYH10	-2.33143514464989	6.71019463029448e-28
ENSCAFG00000004347	-2.33137917071426	0.000135314380762843
NOX5	-2.32935055461635	0.00183764372977693
MMP16	-2.32696912763047	5.91424966450916e-26
ENSCAFG00000023567	-2.32609256162198	1.75684925365437e-08
CCL5	-2.31333489143805	1.30630072659234e-10
SLC8A3	-2.30814703015905	1.13238369252879e-09
FGL1	-2.30205374599593	5.67174700933163e-11
LYZ	-2.29156814864474	4.89121990078314e-09
NRXN3	-2.28629748623175	1.59299291486408e-05
AK5	-2.28271373308428	6.20562110087036e-11
HPGD	-2.27430780518343	7.59131931829124e-05
CNKSR2	-2.26360029157147	1.57880412233289e-43
ENSCAFG00000025131	-2.26184286680901	1.33714650573126e-07
GCSAML	-2.26031664748907	0.000268672837716951
RASL11B	-2.25528569014325	8.80175032829142e-05
LRRIQ1	-2.25122983640001	6.20098206157723e-13
RBP4	-2.24698889029074	6.40882191446456e-06
SPINT3	-2.23986852924889	9.26862088994202e-07
VNN1	-2.23730709688548	8.76271875983065e-08
CCND2	-2.23716181596835	2.24068839159546e-12
SNCA	-2.23547188896367	2.67465772245238e-05
FGF12	-2.22540035511971	1.29983740900305e-13
COL5A3	-2.2234007729636	3.98049682599554e-07
TSKS	-2.21583665022045	0.00573496017266847
PDPN	-2.20497007911294	1.42944460097468e-27
MMRN2	-2.19669256566341	0.00305701412767427
RIT2	-2.19225471170051	1.66958539232043e-07
ENSCAFG00000019631	-2.19224402350677	1.41757982191668e-08
SCN4A	-2.18891049293196	3.9722498516697e-07
CMYA5	-2.18794677306624	1.41010534054765e-11
ST6GALNAC5	-2.17605057169737	5.87585053942216e-05
PAPPA2	-2.16962685803615	0.000510023002629879
NTM	-2.15487464500834	1.81910133676491e-11
SLIT3	-2.14601452159304	1.86593089565964e-18
IGF1	-2.14043655686327	8.47817037215809e-17
GABBR2	-2.13722135301034	1.45836211607692e-08
FLNC	-2.13704993831366	1.05099749035004e-05
ENSCAFG00000031841	-2.13682402819191	0.000444110707906553
ARMCX1	-2.12111443319251	5.083181420015e-05
PHF7	-2.10304534334177	0.000186648122182402
HEPACAM2	-2.10196582116228	1.55499776727731e-18
MXRA5	-2.09553732703641	1.21118630086839e-30
CRISPLD2	-2.09078665578245	2.00851449975415e-18
KLF4	-2.08196219672628	0.00148298219916381
EFEMP1	-2.07805551749884	1.12513119424667e-13
SNCG	-2.07580723424913	0.00509527117414321
NPY	-2.07402540718779	6.034693374492e-10
APOD	-2.0735146511174	2.0108982797766e-12
DGKG	-2.06445700340445	1.66974931760746e-05
ENSCAFG00000002586	-2.06314692314367	0.000487384361374733
COL4A4	-2.06254895380495	3.62094426246948e-06
COL6A3	-2.04970862009643	4.60776582439045e-41
KLHL4	-2.0492674941938	0.000487885558417746
ENSCAFG00000028482	-2.04641351789036	0.00740527999292486
ENSCAFG00000015625	-2.04383351876185	4.53811290078333e-10
ADCY8	-2.04202061716389	0.000382477382556106
ELN	-2.03884208257752	0.00110584370801882
CXCL12	-2.03410676874315	6.31296458781428e-07
ACVR1C	-2.02467850453505	0.00584220647424212
MYOT	-2.02381809055782	2.81098059943014e-09
BCHE	-2.02368708439814	1.12183631222537e-15
LAMB1	-2.02363593453545	2.48915478933661e-33
APOL5	-2.01812701998656	1.95113838742331e-08
KCNC2	-2.01728816810248	9.13266923859624e-05
SELL	-2.01471262997028	0.00207204942948458
NTRK3	-2.00433305605823	1.04148692872776e-26
SPAG6	-1.99693886624017	2.78271503810903e-05
SHE	-1.99169619702487	1.93228567530464e-05
GIPC2	-1.97575231301648	3.71047592735613e-06
GPNMB	-1.9674758187332	3.40074721250602e-23
TEX15	-1.95880556126642	0.00137332848365477
ADRA1A	-1.95244381649541	4.96168702744973e-23
IGFBP6	-1.94808202923541	2.90597741421083e-05
PODN	-1.9428585253098	2.80238011497952e-05
MGLL	-1.93984512206483	7.97583935531076e-13
NETO1	-1.93963369370295	0.000185695045132489
CFH	-1.93716232493066	1.34349206607038e-12
LIPC	-1.93265268726393	8.6612187026753e-05
F13A1	-1.93112481623138	4.75040998282903e-18
ENSCAFG00000017457	-1.92852134715312	1.34604652023734e-08
PRKG1	-1.92592784689168	1.9661412368156e-10
SATB1	-1.91955160592192	1.97737940392618e-08
ENSCAFG00000023202	-1.91928990894032	5.2962381252036e-09
AGBL1	-1.91644232527729	6.6361222210622e-07
PDE2A	-1.91318168077781	0.00162151611874924
OLFML3	-1.9092605010021	8.51325524952259e-10
ROR2	-1.89368165894519	7.82374583776856e-08
MEST	-1.89340081502326	0.00393920335391851
IGF2BP2	-1.88764558415419	0.00108098884098258
ESR1	-1.88618220259561	1.58299167838929e-24
C7	-1.88088314884918	1.46499697528596e-15
PDGFRB	-1.8745773290911	1.95745507869234e-09
GLIS1	-1.87089807598764	1.13633099739486e-06
ENPP2	-1.86900891845007	3.91999121004532e-16
SLITRK3	-1.85150674635105	0.00211387725546321
PCSK2	-1.85130021233429	0.00154148378536378
PROS1	-1.84762285575144	5.34121679645926e-05
FBN1	-1.84563653751675	4.58224454118434e-26
PXDN	-1.84344298886321	0.000548139784784412
ITK	-1.84315969211782	5.52716226746512e-07
NID2	-1.83879968987984	2.36081030383791e-12
SRPX2	-1.83612189392532	4.12867382898556e-05
NTF3	-1.83141624944493	2.73333858559315e-09
RNF125	-1.82972123594506	6.43566596888632e-08
CPED1	-1.82271817754358	8.77926095864512e-15
TGM2	-1.81767739849279	0.000675176698933813
TXK	-1.80218080635258	0.00717133397251994
EPB41L3	-1.80017357497914	2.08656483377388e-10
DACH1	-1.79637679089359	4.29620049006669e-14
ALDH1L1	-1.7874344475499	2.51738294416186e-06
S1PR1	-1.78622386459924	0.0051928333593969
RALGPS2	-1.78327435962248	1.17452325280755e-11
ACOXL	-1.77552603776297	1.61329447994814e-19
BAALC	-1.77480012304658	0.00115297734189174
MAN1C1	-1.76933113829924	6.97676474452615e-16
CA10	-1.76586835472716	3.34530160084288e-10
ANO3	-1.76523740539359	5.60305727875273e-08
LRCH2	-1.76194239924412	5.85602365553188e-06
ATP2B2	-1.75981847567707	0.00275296331507789
CSRP2	-1.75893591110555	0.000166135835327831
TRIM63	-1.75574871303284	0.00556441061452723
MYPN	-1.75100959111552	0.0009229140137792
SCN7A	-1.75046992313225	4.75919823110803e-06
IL13RA2	-1.74988112720124	0.00618125913107309
DLA-DQA1	-1.74955742050875	1.98541632751093e-21
ADAM12	-1.74855160881213	6.18236864665618e-20
MAMDC2	-1.73788805495737	1.84585241157517e-15
TENM2	-1.73726552051339	3.49291689190364e-07
EGFLAM	-1.73560650771824	1.39893086055053e-08
CD3E	-1.73422870297243	0.00422658610129373
PECAM1	-1.73201570984928	1.56274036791844e-16
PRRG4	-1.73124088433225	0.0037341559638095
OSR1	-1.7266230017532	1.118931089221e-05
KCNT2	-1.72529546286075	0.000177862898960229
GRIA1	-1.72137461824296	1.42810903457155e-08
RTN1	-1.72055377151727	2.72929416058021e-15
RUNX1T1	-1.7173550171816	3.73845773352344e-15
EREG	-1.71708718021351	5.22307817434134e-09
ABLIM3	-1.71496046927301	2.59515186045216e-12
PDP1	-1.71162411953714	1.33061431196941e-13
DLC1	-1.71160943221557	8.32703496975698e-13
FAP	-1.71132321348738	1.45502770106265e-07
HS3ST1	-1.70462321336141	0.00546297583853741
VGLL3	-1.70164676362195	1.04733532590894e-06
ELOVL7	-1.699130653133	8.46638849382566e-10
SEPP1	-1.6978230073978	4.48185883977345e-15
CYFIP2	-1.69559199964614	6.85131274340749e-09
PRLR	-1.69531383649196	2.11596659159421e-26
ENSCAFG00000032743	-1.69266855613235	2.50624392392662e-11
KYNU	-1.69066042022232	3.32976317830739e-10
EBF1	-1.68756992016275	1.46087079275874e-19
ARHGAP6	-1.68512495244221	8.19716576713523e-16
TPBG	-1.68466087803846	0.0073449821848522
CD96	-1.68253527815454	0.00076067875370583
RGS2	-1.68244705472472	8.04607333026233e-14
DPT	-1.68181694819337	1.39212898948211e-05
CYBB	-1.68071888694482	5.23321795633887e-15
ANKRD55	-1.68064098424177	9.29384285233371e-06
SBSPON	-1.680344362974	0.00120790084283224
WIPF3	-1.68025459360475	6.90884803087775e-10
ANTXR2	-1.67925276104554	5.39865163368741e-16
SCN9A	-1.6784860183189	3.77349995030871e-07
ACE2	-1.67845779587139	0.00361543692824165
DNM3	-1.67837281607635	9.06481568136229e-13
DCX	-1.67814618118123	0.00141125213291654
ADAMTS1	-1.66167886193258	8.88009726880548e-16
DEPTOR	-1.66151991276613	3.26397860434081e-20
ICAM2	-1.65876879950422	0.00783397811714694
TNFSF11	-1.65762636981871	1.27072139697639e-10
GPR137C	-1.65694971410322	0.00646338436709106
TMEFF2	-1.65536878757261	1.10957532413162e-07
CELF2	-1.65516558116512	4.46257595003184e-17
DGKB	-1.64950873182278	0.000515191084559377
BTBD8	-1.64723741795375	9.13481084619635e-10
IL17RD	-1.64099139754336	1.34300352575626e-08
AGMO	-1.63283935601757	6.83278693938933e-08
CLIC2	-1.6326619672692	0.000656297006079809
SLC14A1	-1.62752200415445	0.000362790314904961
CD55	-1.62532399329177	9.1796753403375e-10
FBLN1	-1.6226865700777	1.54411023777769e-08
ENSCAFG00000028546	-1.61817095996346	0.0010489685803469
GLIPR2	-1.61735817505137	2.01032057418513e-09
ENSCAFG00000003862	-1.61552176299546	0.000693836807679581
RELN	-1.60211919939178	4.45757814276352e-18
SLC10A6	-1.60193222226181	0.00147790240502694
MEOX2	-1.60126143984924	6.26735264186959e-12
GNG11	-1.59659293444764	0.000333437269047323
PTHLH	-1.59139424519033	2.40801471699669e-09
DIO2	-1.58532694108754	1.81035010195883e-19
SLCO4C1	-1.58033469924472	0.000709433870822281
PREX2	-1.57952797255078	2.55829388988832e-14
ENSCAFG00000013748	-1.57430125815063	2.90563116204039e-07
CNTN3	-1.57319287124336	1.08423928393996e-11
NREP	-1.57297121647501	7.46542333408329e-06
ENPEP	-1.56923541184068	4.4662513248097e-07
AR	-1.56147293008113	1.29237544321428e-07
CACNA1G	-1.55738118247862	0.00535593466608499
DUSP10	-1.55642759524175	3.38548503111946e-08
CFAP54	-1.55491498292377	0.000250641358473986
MEIS1	-1.55321348466773	2.79580770007364e-10
MYCT1	-1.55009775286177	0.00130886093262808
CILP	-1.54876242607731	1.31515660303576e-06
FYN	-1.54649458254371	6.94188670444405e-09
NR1H3	-1.54557356453992	0.00436746494632913
ADGRA2	-1.5376665133252	0.00306635064920965
RFX2	-1.52846708619683	3.33332883591058e-05
CDH5	-1.52434258041334	6.60559835200814e-07
PROKR2	-1.52374627269207	7.27741901107809e-06
VWA5A	-1.52223633905073	9.27726298850091e-07
ENSCAFG00000008741	-1.52136515173455	1.15426834064036e-07
LBH	-1.5172481120037	5.11717704437442e-05
ENSCAFG00000032731	-1.50621252817656	3.79014569957942e-07
CCDC67	-1.50205215385023	0.00260842042848652
SLC6A14	-1.49528250003237	0.000322262845152174
GABRA3	-1.49353669833785	0.00241200812812863
FABP3	-1.49311161817949	0.001525009916153
DPCR1	-1.48983459885208	0.000114185106916504
AKAP12	-1.48830381200204	4.26972890899684e-14
ENSCAFG00000003792	-1.48096212156355	0.000389759710405165
MYOM1	-1.47929207967672	9.4257804541956e-09
FBLN2	-1.47622964067637	0.000634653815689792
RYR2	-1.47345067318846	2.16164613962363e-15
FRAS1	-1.47328829433748	7.22936948068431e-13
CYP2J2	-1.47044400664842	3.82947371981095e-08
L1CAM	-1.46635137931272	0.00741763098744763
TTC23L	-1.46038377772814	0.000935983507599702
LAMA1	-1.45267101128815	8.19664861461947e-09
CAMK4	-1.45059099693281	0.00644504530113607
TRPM3	-1.44887288783472	2.80385421769979e-09
PI16	-1.44398991449434	0.00274582534651831
INPP4B	-1.44152829690411	1.71718344110196e-13
FAM49A	-1.44138052273937	1.87051351230475e-06
PGM5	-1.43861400960909	2.37418881776115e-13
PLXDC1	-1.43040741772444	1.40950381357503e-06
PEG10	-1.42380595077173	8.37472640090469e-05
ZNF711	-1.41679918600308	0.0029378277445885
ITGAX	-1.41466762169051	2.16453678250689e-07
ENSCAFG00000031706	-1.40952959116922	0.000235663163651127
NETO2	-1.40604350272113	0.000832314537501477
BARX2	-1.40155891964291	8.25210294906746e-16
PDCD1LG2	-1.4009123980837	3.6917588697053e-05
ENSCAFG00000023143	-1.39021275250748	2.14662141046966e-08
VWF	-1.38604630278065	1.08422025939236e-09
HLA-DRA	-1.37708328629765	2.28800151418638e-18
RASSF6	-1.37607856287907	2.75268170706339e-07
EMCN	-1.37362106131359	3.74458554469529e-07
SLC38A1	-1.37283314596166	2.38809166834438e-10
KIF27	-1.37041048080453	5.28015570320454e-05
CSGALNACT1	-1.36816116352308	0.000112614923035573
CALCRL	-1.36591346358243	1.58743236965403e-05
GALNT13	-1.3641801444537	4.98160396343333e-16
C4orf22	-1.36314699352637	4.59313484023544e-08
CLTCL1	-1.35891428173647	0.000395262099245039
ARHGAP10	-1.35770032913735	2.56733794246134e-19
ENPP1	-1.35727951817381	6.36511759720352e-13
GPD1L	-1.3515987848814	6.86585156305194e-11
HMGB2	-1.34641764193562	0.000100146814059964
MAPK4	-1.34334206468927	5.67486516242204e-05
PLEKHG4B	-1.34288605543732	0.000605588993510096
ENSCAFG00000023735	-1.33642693005786	0.00325934942649669
ADAMTS5	-1.33368142630666	6.85000625085379e-11
STK32B	-1.333679380454	2.13002071032016e-15
NOSTRIN	-1.33279561433393	1.0049630150348e-05
GUCY1B3	-1.33111336492244	0.000391013149884616
ENSCAFG00000008234	-1.32895657710501	0.00240866330585878
COL15A1	-1.32879690046111	3.04367279601251e-12
COL3A1	-1.32838256883679	2.44358043062164e-12
PTGER4	-1.32220655525445	1.52251329353452e-05
LIPA	-1.31623693914332	2.9407833320858e-08
LDB2	-1.31534501103927	1.93448007058842e-16
MARK1	-1.31484834533229	2.68542589297295e-07
CD34	-1.31464246780371	2.40706955938789e-06
ZEB1	-1.30861863162804	1.94422189320933e-10
FRMD4B	-1.30794385936419	2.04037651609848e-11
PCSK5	-1.30146540102933	3.05967671154971e-11
ADAM19	-1.29330309206726	3.26932468486285e-07
ENSCAFG00000000806	-1.29111015508544	5.03531687728487e-08
GCNT2	-1.28673643258701	1.03191409425852e-05
FAM65B	-1.28617297276378	0.000839094853364663
TLE1	-1.28293567829674	7.89499679270741e-11
MYB	-1.28134698895673	7.86446887631596e-09
SLC27A6	-1.28013916868537	0.00699815490237499
F5	-1.27554236145878	0.00153238196253582
PIEZO2	-1.27490023566029	1.2577410499998e-06
STAT5A	-1.27478374301314	2.11186996565208e-06
HPGDS	-1.2724958529469	0.00134686781740509
SCARA5	-1.26816826751588	3.68835103513208e-08
PEG3	-1.26149054061916	1.43160072552247e-09
LIFR	-1.24831558613007	5.04031697974751e-10
SEMA6D	-1.24587592097278	1.55228947117088e-08
SKAP1	-1.24572954556705	2.53205778211632e-06
TMEM45A	-1.24474508855953	4.1195725063582e-06
KCNIP4	-1.24221332662493	0.00141032734516914
EBF3	-1.23725384225625	0.00104205221868907
ABCG2	-1.23650478677208	0.000650495947773925
STARD9	-1.23583697800117	1.74943751105289e-09
PADI2	-1.2332785866227	5.80739255200241e-05
CEP72	-1.23071450595669	0.00219752503631182
ZDHHC14	-1.22594625114894	1.4641515129682e-07
ENSCAFG00000001866	-1.22560561877524	0.00326772733928269
RGS7	-1.22504672292779	4.96972650664417e-05
FSTL1	-1.2242693226504	6.43693155866702e-17
THEMIS	-1.22246711952904	0.00673187789101153
PALMD	-1.22232077150973	0.000158037779469292
ANK2	-1.22073245549152	1.87924214964271e-09
ENSCAFG00000018844	-1.22028656194577	1.10858469360394e-09
MC5R	-1.22022772309219	0.000856079906506275
BEND5	-1.21980520975303	5.26351189657299e-07
KLHL13	-1.21400922568102	4.13207130508743e-09
PDGFD	-1.21293297406139	2.03143884599283e-14
RHOJ	-1.21241559327464	2.64395335425679e-07
GKAP1	-1.21140076515045	0.00123895384945923
ENTPD1	-1.20612114841762	3.98184420721666e-05
TRIM36	-1.20534551944157	0.00114207319577363
ENSCAFG00000009117	-1.20365204476334	8.12272002430565e-11
KCNH8	-1.20026876381121	1.18935795696941e-05
MAN1A1	-1.19740953842968	1.65193747813627e-09
CAV1	-1.19668273369701	7.35939487815116e-06
IGFBP4	-1.19601173884945	0.00659787354793931
RGS1	-1.19522065376588	0.0026797812247416
PDLIM3	-1.19471371137861	2.67365256105765e-06
CCDC85A	-1.19212558211387	1.52294077646741e-06
ENSCAFG00000031848	-1.19127661153911	2.48696719332149e-05
GNB4	-1.1910689321113	7.10030079279846e-05
FZD4	-1.1885837769474	0.00238372149844692
GAB3	-1.18806418480943	0.00363800792040309
TGFBR2	-1.18803786326868	5.57545400308691e-12
SGMS1	-1.18779869873845	0.000117120655492062
BTNL9	-1.18668060875786	0.00177442032082313
THSD7A	-1.18540310061599	4.92719440021481e-10
APOC1	-1.1830009869403	0.00667741047379027
CPE	-1.18273485033226	0.00015129063466042
DOCK11	-1.18253019444536	1.0681579200746e-06
XDH	-1.18243504216757	7.55708987148205e-09
MAP2	-1.17975582284293	4.02768575699728e-08
GEN1	-1.17705226350912	0.00315544060851149
ATAD1	-1.17590623037273	2.34161099106896e-06
FBP1	-1.17577842129672	0.000489156465529185
ANO1	-1.17383067012177	0.000243264581527337
CRISP2	-1.16934357327588	0.00673128222973604
NSUN7	-1.16288307845743	5.41343034525766e-07
PGR	-1.16119317311963	6.73740013871821e-06
CEP128	-1.15760806698588	4.70771254172628e-08
TXNIP	-1.15721795560477	1.5967094864077e-12
ENSCAFG00000015488	-1.15720877734412	0.00609819215024261
GALNT18	-1.15263660393847	1.58637080270754e-06
RFK	-1.15223156632725	0.000313394819141409
CAPS2	-1.15122257438352	0.00664468866195734
IGF1R	-1.14723952274936	3.02950357668009e-16
CHN2	-1.14436555395989	2.48055058770413e-09
PDE3B	-1.1391769000415	4.97434057940061e-09
GPR161	-1.13909713228898	0.0054543606215135
ERG	-1.13874579676519	7.46889338301323e-05
ENSCAFG00000031780	-1.13360719740147	3.86268904859019e-08
HDX	-1.13097591014867	0.00208836940261257
RTKN2	-1.12759102908769	0.00541053763461533
BPI	-1.12607591374052	4.53375543915379e-08
PXDNL	-1.12329318972636	3.11221118505521e-05
TTLL7	-1.12033583426135	1.83640406955939e-06
PDZK1	-1.11444099652155	0.000453069431187918
ENSCAFG00000013035	-1.11402802975087	0.00260701400217958
PPP1R16B	-1.11396240440934	0.00296816699115583
GK	-1.11276979153986	4.72500312078706e-07
ENSCAFG00000010507	-1.11140682667145	0.00170311978534864
ENSCAFG00000030102	-1.10964431598778	0.00354410806064607
VSIG4	-1.10899530251083	0.000488832726654651
DRAM2	-1.10807872118747	0.00263764896744058
MITF	-1.10468136898263	4.69911088764312e-07
MEIS2	-1.10406878070101	1.10139188883654e-06
PCSK6	-1.09907079043303	0.00248735130972574
CEP135	-1.0978235849414	0.000131452614873498
PRKCQ	-1.09759340245249	0.00700287242188218
PPAP2B	-1.09553111553912	1.13846965677317e-10
PPP4R4	-1.09516192245152	2.7341692656138e-05
OLFML2A	-1.09329177069593	9.73989568465388e-06
ERBB4	-1.08934312081262	1.02858549100994e-09
ERBB3	-1.08545899686382	2.95535640828731e-05
APBB1IP	-1.08499935545026	0.000230475311679653
STON2	-1.0841087060018	3.52796691818866e-06
TRANK1	-1.07855119846054	5.3307906461002e-05
RPS27A	-1.07743105720121	0.00470797610558051
ADGRL4	-1.07617235486445	0.000183762958001001
RASGRF2	-1.07317834379773	4.63889028480865e-06
UBTD2	-1.07170752248925	6.91225688422677e-07
COL17A1	-1.06922456848777	0.00220562413218253
SCD5	-1.06604514552612	0.0030286375404622
KLHL3	-1.06488758126009	0.000345500877746321
NPL	-1.06479830172287	0.00704287258271912
RCN1	-1.06369428318969	1.08754587519233e-05
KREMEN1	-1.0611551074871	0.00149069530867474
NOX4	-1.06044577581757	4.36744732487797e-05
MINPP1	-1.05802164629476	0.000131838511208308
TIMD4	-1.05641753936779	0.00285763002549332
FGD5	-1.0563188056216	1.0774678529117e-06
RAPGEF5	-1.05510967241218	1.21085153016829e-12
LUM	-1.05393663085474	0.00025220301471128
ADD3	-1.05289243424615	9.67064533928833e-08
MRC1	-1.05115684137493	5.00039814516585e-06
CTSS	-1.05076965842846	3.63633568276179e-05
KLF11	-1.04736683725055	0.00326714230830932
CALM1	-1.04688449288838	1.21293842630241e-05
ENSCAFG00000030770	-1.04611800593291	0.00610603994210046
VCAM1	-1.04594275374977	0.000606729507395183
MBOAT1	-1.04205039236036	1.20785348490215e-08
B4GALT6	-1.04032993254741	0.000157659369419771
PIGA	-1.04011048979412	0.00142084524019026
ENSCAFG00000018773	-1.03510128433456	0.00680561519781218
7SK	-1.03096525922481	0.000124019012254006
RASGRP3	-1.0289169070134	0.000286086489067119
XG	-1.02838484147417	0.00122047646633051
CCDC80	-1.02547398282087	3.11707457865689e-09
ADAMTS9	-1.02422705150711	1.00466698564336e-07
SEMA5A	-1.02360947247844	1.08569682888387e-05
TLL1	-1.02194470814699	2.76051923069857e-06
CUX2	-1.02163186542975	6.92673145686984e-08
PACRG	-1.02145560718895	0.000619369337824243
ZEB2	-1.0161191694977	1.70613034982616e-05
DCLK1	-1.01200172950442	1.25763045927301e-10
PAK3	-1.01086996674933	0.000391051882003197
AFF3	-1.01023259197439	1.03002177776979e-10
ITGA4	-1.01010998543718	0.00325461906792146
PLA2R1	-1.0094237097137	0.000345982366013753
LCA5	-1.00599640359058	4.82490426100255e-06
PHACTR2	-1.00509656256418	7.10184684401932e-09
DENND4A	-1.00162369092863	1.73902224879682e-05
FAT2	1.00010480312748	6.7796983824808e-09
MKL1	1.00050506296969	1.22104290168972e-10
ENSCAFG00000009211	1.00149796608305	9.98647807179992e-06
PHC2	1.00186208488386	2.63302469540877e-07
SLC38A6	1.00199134329536	4.22161361020234e-08
VEPH1	1.00212820744865	0.00146886859976471
ENSCAFG00000007307	1.00647360587246	0.0067467712644941
MAP2K1	1.01099186381343	6.3909809312013e-07
PAPPA	1.01140837171512	1.25501110473717e-05
ENSCAFG00000025524	1.01235175342437	5.03276294987715e-06
KCNRG	1.01472614227218	0.00256814216595631
PML	1.01591721389049	0.000879694616031333
ACTN1	1.01777228192528	2.4953414827812e-06
AMPD3	1.01825335708942	0.00238530993808301
CTNNB1	1.01985621688428	5.71481768090078e-09
PLCB4	1.02155519770466	1.42866613538228e-10
DCBLD1	1.02331040859526	0.000828885544470459
DBI	1.02528840375037	6.96575504340062e-06
GLDN	1.02544625094032	3.96834225524661e-06
MCFD2	1.02581209497085	5.60657830832779e-05
ATP6V0C	1.02830683199367	0.00380797589561748
PRDX2	1.02884204969189	0.00101350888236868
SPINT1	1.03527351497702	0.000429764042107364
CIPC	1.03550030270785	0.000484531436537951
RNF19B	1.03608389338177	8.85587579423196e-05
PLA2G7	1.03653450257057	6.36101088150662e-06
PDE4B	1.03792914609773	4.98976857879949e-10
MACROD1	1.03828821925664	0.0076650618069624
ENSCAFG00000029384	1.04018205118087	0.0002041423754769
SGCD	1.04558094988103	2.87880570453656e-05
SOCS5	1.04576646641551	0.000113634095184294
ENSCAFG00000006873	1.04664018490672	0.000867037580338003
FAM20C	1.05107674965553	0.00176893583166413
TLE3	1.05368954943295	0.00297891585173246
CD38	1.06111890731038	2.61695887580852e-06
RAI1	1.06243298190714	0.00276930639386273
TTC34	1.06984763373182	0.00444107255820144
KALRN	1.07494306791363	5.72051022627987e-13
CEACAM23	1.07534585912267	0.0016110399241391
CYP1B1	1.07695569743182	9.77150426287779e-08
TM4SF1	1.08188440325302	2.58191501836162e-05
ARHGEF5	1.08466029424965	0.00196008581207922
FGFR1	1.08534932021697	5.06986615128259e-06
SHROOM4	1.08545997174715	2.21514464370822e-08
SIPA1L1	1.08663861262551	2.4163794719547e-10
KCTD1	1.09175733466932	7.16740885497779e-11
KSR1	1.09191630722347	2.91994139388085e-05
SSPN	1.09240409543545	5.30956981810276e-11
PRSS23	1.09547889950982	0.00152843162940338
CLCN5	1.09657458445467	1.67191674985228e-09
SCARA3	1.10114032916091	8.83206132109377e-08
EDNRA	1.10159839326702	7.36370712015367e-06
HTRA2	1.10240352046911	0.0033154706342452
ST6GALNAC2	1.10383231641111	0.00165635843908046
KRT5	1.10567574159541	9.59442446967437e-05
ENSCAFG00000018385	1.10574631555233	0.000116055850140023
HSD11B1	1.11174862233058	0.00176781057812239
CLIC4	1.11511322217384	1.66807764516997e-10
KANK1	1.11779092849105	1.58530733955463e-05
GMDS	1.11820898955326	1.10689342030064e-15
STEAP4	1.12284194159974	0.000384376466298023
CMTM4	1.12478066326408	0.00660267194246209
CALD1	1.12529615635171	4.73951605151071e-10
SCG5	1.12541613888863	0.00166037013927066
IGSF11	1.13096421146563	8.79400592569717e-09
TCF7L2	1.13244	3.48004035948338e-16
KIF13B	1.13747525047273	2.7739684641154e-14
HIF1A	1.13786819091337	1.86343017406293e-07
PLCE1	1.13953763216699	2.89337422813897e-11
BCAR3	1.14023934544101	1.48787266840483e-05
GRK4	1.14764991084877	7.50928992651498e-10
ITPRIP	1.14931373452966	0.00278445029633469
NEAT1_3	1.15164209587714	6.00370062096979e-06
ANGPT4	1.15445788560244	0.00154621026856191
TBC1D16	1.1552607708065	0.00775717959483273
ENSCAFG00000002078	1.15600052050469	5.02962805330352e-08
ENSCAFG00000012963	1.15605244965389	1.24150672935655e-10
TMEM245	1.15646803351815	1.04040056031777e-10
CPNE8	1.16016379069367	2.81364744091903e-06
WDR66	1.16092672110164	5.38491325911379e-08
SLC16A14	1.16133979203756	0.00126103047865509
TFAP2A	1.16147107369967	0.000210467010661488
PLXNB1	1.16877408690337	0.005041045334395
MOCS1	1.1782479476737	0.00234957232127894
GSTM4	1.18004363193025	0.000171602107650694
KAT2B	1.18018432477226	3.39032599906085e-08
NCKAP5	1.1815465035033	5.21054179068628e-11
OAS1	1.18578204535012	4.22023275106484e-05
SAMD12	1.18732130980692	3.53499237003753e-09
PPP1R3C	1.18777377424029	0.000510156114424567
PIK3R3	1.18909185637383	3.59177120380934e-09
FKBP10	1.18910321027047	0.00142441721501002
DENND2C	1.18991798051798	0.000273961909896071
TEAD1	1.19016688096908	5.87967773466085e-15
TMEM45B	1.19210644804939	0.000440835437955829
ST6GAL1	1.19377239903781	4.99589592523491e-13
COLEC12	1.19415822729021	1.41346576384637e-08
SUSD6	1.19529621618646	1.90560959865929e-10
RCSD1	1.20152399623437	1.24361221078931e-05
NPNT	1.20487763108205	1.85617009109365e-05
PDK3	1.20519528638369	1.92135535697309e-11
SH3RF3	1.20596536062065	2.31292846591572e-10
PLOD2	1.20782488583832	2.02179646007041e-10
TRIB2	1.2174258465926	3.2475586064334e-05
ITPR3	1.219843235982	0.000187811035783581
UNC5B	1.22676979074546	0.00403517398237313
BMP2	1.23171547135318	0.0028468442703252
ARMC2	1.23194241785452	0.00226119823529526
GPI	1.23495885504587	1.72028600175199e-05
SOBP	1.23793811018435	5.33691352512504e-09
SKAP2	1.24340545063274	4.45682251516965e-11
PDZD2	1.24355283936226	3.56909039807094e-10
SGPP2	1.24552345764568	0.00193070546021625
CXCL8	1.24629773766991	0.00219752306929002
GJA1	1.24874897223965	7.2819412254549e-09
PKDCC	1.25150054016131	0.0071315151956157
ATP1A1	1.25391295842189	5.82064639823554e-17
NXN	1.25694538901218	5.38206057124899e-16
OSBPL3	1.26269842515859	3.63517763227206e-15
CTGF	1.26452315618362	2.22531130777642e-13
SEMA4B	1.26497211939961	0.000734006856245447
ENSCAFG00000018611	1.26532940716829	1.11798177923205e-06
NTN4	1.26588930840614	3.93443767814768e-08
SPP1	1.26954746080071	1.35988595034339e-10
OAS3	1.27115938968387	0.00108621161779221
PFKFB4	1.27167374678374	0.00127553972000706
CAP2	1.27630551173479	1.75487644361933e-06
MPZL2	1.27731288659995	0.000988682208783366
ASAP3	1.28089912883052	0.000426111566195169
DZIP1	1.28170985527695	2.46341316980553e-09
CACNB2	1.28337696058529	1.17900951042987e-09
PCSK7	1.28415662906282	2.93266208224305e-05
PDE8B	1.2843299371912	1.09168783552793e-08
EFR3B	1.29111755060773	1.68441348609522e-06
FAM129B	1.29307028911382	0.00309089402739808
CLCN2	1.29483046262762	0.00784699222172538
PCDH1	1.30301528957433	3.97869842706517e-06
AFAP1L2	1.30415352333403	6.88412189967831e-06
ROR1	1.30598189065123	1.88009599570338e-16
ENSCAFG00000017274	1.30663881489663	0.00406184642636797
SIX4	1.30708998232905	2.13248158218579e-07
NFIX	1.30797561353627	5.652619707503e-06
CELSR2	1.31241877191725	0.00597149486337925
LPAR3	1.31390773046209	0.000485486153555655
SLC1A1	1.3161423301202	3.46805437330482e-12
CD200	1.31628854058209	2.08787307937242e-09
OSMR	1.31808098865012	1.49037743219915e-18
GATB	1.31938477861953	1.10380819286583e-07
IQCJ-SCHIP1	1.31968895902754	5.13691519352106e-14
CD59	1.3217675451134	3.53382196631896e-10
XYLB	1.32520160807691	7.96576088475702e-06
CDC42EP3	1.32842660191612	0.00229794815528294
SLC24A3	1.33589491826098	5.10864757462407e-19
LTBP3	1.3369043943219	0.0010815544772744
CSRP1	1.3369072109095	8.09992320001456e-05
RTP2	1.34458306711781	1.03384228249508e-06
SFXN5	1.3470761116216	2.78514210186854e-05
NTRK2	1.35000125274317	1.27877255842976e-17
COL23A1	1.35015780404301	1.97664398506325e-05
ENSCAFG00000017655	1.35148379048105	1.17101946226237e-08
CST6	1.35456804571661	6.65587498027595e-09
TSC22D4	1.35550532237876	0.00536037954097425
FAM188B	1.35624670448238	1.78257295753267e-05
KLHL29	1.35664511210627	1.0298694695714e-12
SMOC1	1.35930695531818	2.82271858912346e-10
NEAT1_2	1.36254981024707	0.00152173625517851
SLC37A2	1.3703307685942	0.00731248562767531
C18orf63	1.37505989075157	0.00807609488412315
WDR27	1.37606662940241	1.1362742663983e-13
CTIF	1.37945280140707	5.86590976775058e-07
TDRD12	1.38049303473865	0.00666294651251358
DISC1	1.38165828467521	3.10829689234939e-12
PFKP	1.38464619492247	0.00136969811937149
TNC	1.3872980220666	3.21044922017157e-15
ARHGEF17	1.38822034893376	7.98910222591952e-05
BCL9L	1.39248013088466	0.00270646003188917
CTH	1.3976094538759	0.000282549828107359
NUDT4	1.3988185543694	4.20839639988878e-16
TRIM29	1.40075634507862	0.000108577696125631
MFGE8	1.40855740832524	5.20708185766643e-09
SAMD4A	1.41271853412377	2.99826170690641e-21
FRRS1L	1.41908075619854	0.00537693044883645
WNT5B	1.42270245653856	0.000216115437822411
MAN2A2	1.42333003903829	0.000756139262001505
KIAA1217	1.42374140399233	3.48615458289332e-27
ATP1B1	1.42425835005748	1.70074201451246e-15
CNTNAP5	1.42984359664928	8.41561987912373e-13
COL4A6	1.43170085129497	1.30788096003919e-09
NEBL	1.43590049754465	8.6357418978295e-18
SLC35G1	1.43638558830162	8.47035487418237e-05
ABCA4	1.43686019681518	0.000492912401571617
RFTN2	1.43753967569065	1.20529700075847e-06
NIPAL1	1.43806080784954	2.40137691446545e-05
GABRB1	1.4459683903192	9.30923910066703e-08
HK1	1.44697293882241	3.23812958589664e-13
SLC9A3R1	1.44814569155109	0.00303548125260571
GCLM	1.44977552296412	4.19119176850857e-08
NHSL2	1.45327924222592	1.75835228351554e-15
SCUBE3	1.46092822502373	1.460423936007e-05
NFKBIZ	1.4609951883787	1.52317347951368e-13
PIK3R1	1.46124541140426	4.04799864055077e-15
GPR157	1.46272189241201	0.000495370317620064
C1orf168	1.46599563113622	0.00642873577352123
BAG3	1.46615332018805	3.52446942800256e-06
ST6GAL2	1.46917310230613	1.31028485752092e-05
MAP7D2	1.47421766213475	0.00814680293801939
DOK1	1.47467285214558	0.00804344815173398
FHL2	1.47745528967375	3.97346195781292e-05
PLCL1	1.47865623288711	3.37061086540083e-09
NAGA	1.47926765096371	1.57352991649273e-07
ENSCAFG00000032178	1.48469362023564	0.000158212512472096
SLC2A1	1.48485806624487	1.36423463776873e-05
MFAP3L	1.4855840435526	1.37906125500116e-06
ABCC4	1.48613669032099	2.92977131647664e-12
COL12A1	1.48945494909489	1.359790158559e-21
ENSCAFG00000006745	1.49339018458726	1.34290937878322e-07
TBC1D2	1.49678756054175	6.96193856469043e-06
CDH11	1.49698810117863	4.67129924088064e-12
ENSCAFG00000032273	1.4977357342756	1.51258600872509e-05
MCC	1.49919757194305	9.92174031965545e-22
DOCK4	1.50035846937962	1.56163463554987e-27
PIK3AP1	1.50172567702791	1.07869425472865e-13
B4GALNT3	1.50537597087279	4.84240450030211e-09
ENSCAFG00000016823	1.50991895748276	0.00104742688289473
PSD2	1.5109126175081	7.28944400596837e-09
ALK	1.51230176425812	1.28574583714886e-05
NPR2	1.51733598784844	1.83907456502929e-06
TSPAN8	1.52031452240893	2.40181068602618e-10
TNIP3	1.52130263618516	6.45079693045444e-09
SH2D3A	1.52264958873676	0.00490850236547623
NAV3	1.53305583072576	1.58744403543851e-14
ALS2CL	1.53792936376312	0.00622451403305952
WWTR1	1.54077245420674	1.58761447284843e-28
SMOX	1.54369817342242	0.00109974096048029
TACR1	1.54818076721208	6.49257317866595e-07
IGDCC3	1.5492498567692	0.00262126663796486
TRPC4	1.55274565551703	1.30430863205719e-11
SLC35F2	1.55367283475754	3.07731909100852e-07
PGF	1.55665574049828	0.000719930897149391
DAAM2	1.55792239612281	1.33364440086074e-13
MRAS	1.55939699781861	1.26854218923047e-08
PIR	1.56025354408395	2.0635991495755e-11
ENTPD3	1.57905933509757	2.98341194139218e-05
ENSCAFG00000029839	1.5791788634737	0.0019596891276729
HECW1	1.58028259844159	1.78216995296664e-12
NHS	1.58291194710451	7.5193327220703e-08
ADGRF1	1.5865080044556	6.86843798636353e-13
TOX	1.58800102683262	1.3405820182219e-14
MYH14	1.5927170334338	1.49492480105166e-07
GPC4	1.59411852757886	5.83428899546507e-06
PGAM4	1.59493017540476	9.81584776197538e-13
JDP2	1.59720148497386	2.360171368537e-07
RARB	1.60423955538792	5.29349583394035e-11
ADAMTSL3	1.60885440732959	9.54301477989847e-14
SEMA3A	1.61001160044456	2.11523764765085e-18
GRIA4	1.61236104118079	6.65005852977474e-08
ENPP3	1.61438864515566	1.10323239876826e-06
SLPI	1.6196588511907	2.81455571888792e-13
KCNK5	1.62141860072059	0.00321220843666582
CLDN34	1.62257203089477	0.000465266461995664
CMKLR1	1.62484178537064	0.000992352738993883
WWP2	1.62775966595129	1.2601851085594e-18
MID1	1.62976452843248	9.16339548272284e-16
OXTR	1.63075098354048	0.00141549230347146
ZNF474	1.63424292136903	0.00138247257218255
TCF7	1.63568756782275	4.33841032375929e-05
GALNT16	1.64249765026019	1.48469618698665e-06
TNIK	1.64813840884412	1.0354291626979e-30
DSG3	1.64815327588625	6.1855143034438e-15
NACC2	1.65018494824422	0.00136276478146624
SMAD6	1.65460915282824	3.61325503847574e-07
THBS1	1.66222897627875	2.41814762304775e-29
KLHL21	1.66406472046088	0.00580405369638261
SPEF2	1.6655055025776	0.000296040679591055
PC	1.68125460067473	0.000173171000112052
CUBN	1.68141423527747	3.26941455249338e-13
SPOCK3	1.68265189998334	1.11625595438111e-10
CFAP44	1.69497937645759	1.04112549185645e-08
PTGFR	1.69594881147608	3.21707679326248e-10
CDH2	1.70072812435791	0.0013413175748319
C1RL	1.71110755165	7.81472785801541e-07
FNDC1	1.71592607954767	1.18299846084909e-19
SH3BP2	1.72296333841516	0.000272931584092816
DDR2	1.72592853626737	1.33513901060559e-25
PPP1R1B	1.72973853588304	0.000204399652032996
SHROOM2	1.74278047516242	8.97514833949688e-13
PROSER2	1.74312776259873	3.44131178485236e-06
PACSIN1	1.74330833760486	3.27450089747451e-05
SHISA2	1.7484253703639	1.04239615365336e-07
LEPR	1.74878000902911	2.44465463820472e-12
RGMA	1.74915283190983	2.13755762378638e-08
FBXO10	1.75144186686566	3.94035897571614e-05
VIPR1	1.75282404321253	0.00417365897163447
PPARGC1B	1.75818478901461	1.06592512379339e-08
EFNA5	1.75913854380879	5.58419032271947e-15
AUTS2	1.76695641872014	1.25339433513622e-27
COLGALT2	1.76798110068805	0.000324497558733739
PCYT1B	1.7697590732244	1.51377847588285e-08
TRAFD1	1.77151042757052	1.75904059643131e-19
CNTN4	1.77662100383428	0.000527465956709221
EYA2	1.78097000218863	4.13012317351982e-23
SORCS2	1.78164054391662	2.29449940200968e-05
ATP6V1C2	1.78341816792159	5.28508978503834e-08
KIAA1644	1.78484723101991	0.00284283727244794
BGN	1.7960377080075	0.00812649569410206
ATP13A4	1.79616468375137	5.52372390429921e-09
SLC51B	1.79707590088362	3.40755911024565e-08
C8orf34	1.80276812438559	3.96093072311223e-07
SLC13A3	1.80726667880965	4.46546967110287e-08
TRABD2B	1.81142499935681	1.26108029658654e-12
M1AP	1.81348777298903	3.62612654191657e-07
ADGRA3	1.8229957698527	1.15860496071701e-27
AADAT	1.82491070829489	1.95668253780805e-07
CACNA2D3	1.82687129879034	2.39495060861955e-26
FBLN7	1.82796676416883	7.38749288020477e-20
EPHX2	1.83128725091045	6.0258415492994e-09
PMEPA1	1.83755518130376	8.57036064052758e-10
KCNIP3	1.83947114350531	3.56542814428901e-06
BMPR1B	1.8434866956594	4.35988450315106e-19
KRT9	1.84809202723308	0.00117018571370525
ACSM4	1.85120416575232	0.000108143726346042
SNPH	1.85147593009822	0.00133196174228734
SH3GL3	1.85286471462625	4.77086206679397e-05
ZNF804B	1.85521276252992	3.13201117477578e-05
SLC6A12	1.85662523899084	0.00258926196140216
FADS2	1.86440786958563	3.63249049699466e-07
UBAP1L	1.86514012437466	1.03257456081149e-07
ANKFN1	1.86935036997634	1.67733470596946e-07
WSCD2	1.86998693070404	5.24714398518334e-06
KRT15	1.87413558215945	1.58018514979166e-08
ENSCAFG00000029774	1.87911965601548	0.00430494045432841
TFCP2L1	1.88053589942694	6.82906968913868e-17
SCNN1A	1.88566338410071	8.74094579251399e-13
PRRX1	1.88705059577346	7.57435817642986e-16
TMEM25	1.90439243484376	0.00146713689351117
GNA14	1.90531944799866	1.9114245122815e-36
STC2	1.90878194487913	1.54582557010014e-17
NT5E	1.91145194225327	2.34851694674175e-09
FRZB	1.91275657821131	0.000846825159594949
ST8SIA1	1.91551908753949	2.40841750432219e-13
ADCY3	1.91585002250819	1.97242797001742e-09
RASL12	1.91791485735498	5.66713206150917e-10
NAV2	1.92421225629507	6.94071629301812e-23
SVOPL	1.924300098258	4.34478459399952e-07
PIP	1.92929638876432	4.44903711874886e-19
ENSCAFG00000031310	1.93021162458019	0.00439266509253885
RNASEH2A	1.93981084578605	0.002806343347544
SLC22A16	1.94303548894152	0.00319281094017567
SMPDL3A	1.94359980809075	0.00391244516599086
MAPT	1.94413734337666	3.11869776767956e-05
RET	1.9489792443189	1.19927391388594e-05
MUC20	1.95496838686823	2.44626524562351e-11
CLU	1.96422674001011	3.25026707800817e-30
DOK6	1.96508352108865	0.000849330096345909
GJC3	1.97609398067777	9.18370264637116e-07
ENSCAFG00000008972	1.97722748604591	1.31527836034754e-06
CDKN1A	1.97994944685954	4.81209311306234e-05
GEM	1.98027211736919	9.8916842103806e-11
RUNX1	1.98038356291948	3.09588778179023e-41
NQO1	1.98139826284606	9.32456614199448e-12
PBX4	1.98582147775936	3.97082026256147e-06
KIAA1755	1.98990009196574	5.48726802189333e-10
SERPINA1	1.99081776457014	1.56984482552977e-17
MMP15	2.00352291799463	5.09668703119549e-05
VEGFA	2.00776897474983	2.54726985837807e-09
QSOX1	2.01003091022479	1.132370247685e-06
ENSCAFG00000019243	2.01499445587266	0.00273114011702502
STAC2	2.01541693438518	1.09236752931938e-06
ENSCAFG00000019697	2.02084886263392	8.40228740606921e-22
ATP6V1B1	2.0212117369608	2.32279556273692e-07
LMCD1	2.02513824382842	3.34213732115253e-25
BNIP3	2.0306994011908	9.3938846503363e-08
GLI2	2.03096541531135	8.20986087147624e-16
TMEM100	2.03972806625602	0.00311770378312802
FAM180A	2.04407779165506	1.35942529938562e-06
ENSCAFG00000032078	2.0455891316608	0.005455046275477
ADGRG3	2.04714043599473	1.45623483776801e-06
ENSCAFG00000008414	2.04991360344217	0.000451504149984501
TMEM163	2.05153211994975	7.16757215895929e-20
RNF122	2.05661631927083	0.000383993099574142
DDAH1	2.05926297830353	5.95444116028021e-18
PKIA	2.06485525743188	9.99342709655716e-07
IFITM10	2.0666202206271	2.37589632406096e-09
WNT5A	2.06821530071231	8.92004055626639e-18
PDE1C	2.07056841589626	5.55402400617065e-42
SERTAD4	2.07184438711543	1.16426456812895e-18
PLK3	2.07507780200096	0.000233910556505087
GLIS3	2.07518322933247	1.0635626868622e-41
CA2	2.07543716456182	0.000300726425459708
RLBP1	2.08068745176379	0.00701633411756551
SLC9B2	2.08178610181757	2.37516809574675e-05
LIMCH1	2.08233526320486	4.51860971370051e-33
CCL28	2.08611255829632	1.09454179484012e-28
ADGRB3	2.09038681527008	3.51668013595589e-06
SLC34A2	2.09116822692945	0.000363333088891505
NRG3	2.09289532334243	0.000452396370843726
SERPINE1	2.09427901432137	1.35124840521204e-16
XKR4	2.11166365887448	1.42716018271215e-05
ENSCAFG00000003327	2.11665998818002	7.22496880198543e-05
ACACB	2.12158410658921	1.31990782068095e-12
GPM6B	2.13483491953944	2.80262517543626e-31
LNX1	2.1363912196468	8.75096921290491e-12
S100P	2.14325185606779	0.000157835474358428
SLC16A3	2.14946780055713	0.00342415423529558
SLC24A2	2.16082921344957	6.64708387785845e-07
PVRL1	2.16109648633071	2.32225132884165e-07
HOXA3	2.16353553273741	3.8439687695781e-05
GABRE	2.17005892774521	7.17618755116052e-15
ENSCAFG00000012233	2.17008936872543	2.64492010319088e-09
BOC	2.17666607964352	2.61429719288455e-39
ITGA10	2.17716595531419	1.66149100439139e-12
PLXNA2	2.18196044766119	1.26250408788794e-20
ZPLD1	2.18229344719406	0.00541105737214097
LOXL3	2.19209767461555	1.12551602456842e-23
LTBP2	2.19370809490679	2.20699322285466e-16
ASIC2	2.20370753729836	4.95044720841192e-09
KY	2.22106116650307	1.14962427135606e-05
NRG2	2.22801174181196	5.0581971271994e-37
TF	2.23226542848044	2.17552439291106e-35
TMEM180	2.23308839717266	5.12976261723433e-06
MYO3B	2.23594191553107	7.00917644727551e-06
GLDC	2.25127720579484	9.22025788519676e-06
LMX1B	2.25202663964606	1.90510858227612e-11
ADAMTS17	2.26033513812222	2.18127913553316e-37
TUBB3	2.27231083662726	0.00167736034759971
ACP5	2.27934652452476	0.00396377123542479
MAB21L3	2.28997392718738	2.14336299379104e-06
WFDC3	2.29295369986335	1.19554757822802e-07
CA8	2.29964963484394	1.589444822397e-15
EPDR1	2.3028209046798	0.00116351639775161
CHODL	2.33078039160813	0.000246723672916556
TIMP3	2.34212555294139	9.96546497569504e-12
SLC35F1	2.35503656768735	3.12341634649051e-07
LECT1	2.36074790712351	4.94430609021761e-07
CA14	2.36582235545249	0.00527576449824071
FAM184B	2.42612866649379	1.08466915954161e-20
CAMK2A	2.43052663826732	3.52965192702631e-11
MMP9	2.43644037608251	0.00323814942221587
VIT	2.44841262141214	2.2225486617776e-20
WFDC2	2.46469899550157	8.2241200802758e-13
TNN	2.5024963251992	5.61789713608926e-19
ENSCAFG00000003061	2.50601990381149	0.000961258586411431
ST8SIA6	2.52053172424574	5.06551541078906e-12
ENSCAFG00000016470	2.52074236956664	1.59765271577981e-05
SORCS3	2.53716347741462	1.51689044945939e-07
ENSCAFG00000025031	2.53801176889547	1.13715381659593e-27
CILP2	2.56903384084286	0.00281195220528128
C11orf85	2.57106012066316	3.32231859659884e-10
BAMBI	2.57434746412839	9.84852918648833e-08
SHF	2.59283297042733	7.92051195902507e-05
HOXA5	2.59380656713273	0.00077677272578281
SOX6	2.61345313100533	4.56742334931496e-52
ALDOC	2.63625791898152	8.78239694054946e-18
CYR61	2.63942563051286	8.28398281627594e-25
WDR72	2.65169040732327	3.27075620716855e-15
DUOX1	2.65208989422973	1.03891837244276e-07
PROM1	2.6756626797887	9.13511993573913e-65
CCDC3	2.6855927382913	7.92204954802794e-34
SLC5A8	2.69450306204924	3.58242580236602e-14
ENSCAFG00000024240	2.70021279638276	2.91448667845123e-29
NNAT	2.70112308016912	0.000294955610141051
GFRAL	2.70180899056622	0.000174980026919778
PTPRU	2.70992533320909	2.26603505986633e-18
CXCL17	2.73039187270306	1.71381619757362e-06
BMP5	2.7457802619313	1.91324258425077e-14
POU2F3	2.75645991450616	1.30797162534009e-11
NDP	2.79424587670462	0.000191140401797893
MYOC	2.81950020022177	0.000393541425474243
SUSD2	2.82323140222009	0.000398870315817302
EHD3	2.86273022049867	1.89606023103554e-08
SDSL	2.88311236043717	0.000826171041988645
HMGCLL1	2.88346997969327	3.90568123944368e-37
CPXM2	2.89671962146358	2.05033052483372e-39
PHYHIPL	2.90968920185332	8.88791350230436e-17
TMEM116	2.9201455783536	1.18213213310218e-11
CXCL14	2.94822421713999	5.14468843241225e-12
TLDC2	2.95001269774547	0.00116468769649458
KCNH2	2.95820044385616	0.000173895195934261
LTF	2.96971140097857	2.79459611913354e-43
C15orf27	2.97746510199036	2.25218089832394e-09
SLCO2A1	2.98154403563316	5.07782292072214e-36
ENSCAFG00000002145	2.99364770366661	1.45385598264367e-06
SLIT1	3.00430419737205	2.62403335034338e-08
ADCY5	3.00514942690238	3.38818951895346e-08
MPP2	3.01220506201347	8.10831787895877e-05
RGS20	3.01529155165895	3.83109796557442e-09
FAT3	3.03168734912434	8.91141192544862e-21
SIX1	3.06065800669548	4.91009763000418e-18
PRELP	3.06657713330562	2.40200736301835e-75
SLC22A1	3.07118943885435	0.000292068670428577
C14orf39	3.07267164391758	7.30242169495098e-05
PAH	3.08938396694375	2.69974243431672e-07
MATN4	3.10851956496066	2.30197196765757e-06
CYP26B1	3.11118246873742	6.74690233749814e-07
RSPO2	3.12593899947221	3.25874282552256e-08
SLC39A12	3.12925973742918	4.80453510085131e-11
ENSCAFG00000002159	3.13513155074257	9.26541635243651e-12
GREM1	3.18524074315743	3.74672906670687e-05
37865	3.18976347460106	2.09827044760539e-05
NGEF	3.20336046652436	2.3238537263813e-31
FMOD	3.23272673801522	1.07839884072597e-26
CDH8	3.24598851114208	0.00022631164621875
S100A9	3.25420385000832	1.06372224943767e-22
EPYC	3.26819991041902	2.74502613355626e-10
LEF1	3.2719615409419	3.70801079956478e-63
RPH3A	3.32330497724913	0.000549456711678878
SLC26A4	3.34414696906775	4.70887655726888e-101
EDIL3	3.34547646444339	1.10340761444467e-52
SLITRK2	3.34669716336888	4.29253380834357e-09
SCGB1A1	3.37962815789297	1.91891582768206e-06
NDST4	3.38092807870483	3.3251508122155e-07
LGI1	3.393004141535	6.05921486207649e-07
SPSB4	3.39426333410638	8.88822272461211e-23
ENSCAFG00000008115	3.39744039027375	0.00465875868287706
RDH16	3.4030546105925	3.39275574173426e-05
CA12	3.40472184287961	1.46253720552789e-31
ANOS1	3.40685746248957	8.59939857695506e-78
WISP1	3.43680644614113	7.78635042728824e-16
ENSCAFG00000030633	3.45799795797662	3.06610044007416e-17
ATP6V0A4	3.49098320275522	2.27004036853211e-48
SPHKAP	3.49901621899872	3.23981658491707e-45
STK32A	3.54213591308974	5.1661587769043e-11
SCRG1	3.57163395313307	4.01991948615841e-16
IGFBP5	3.60857182127312	9.73329005034443e-35
CSPG5	3.63352054873419	1.24446720354733e-28
ATP6V1G3	3.63662860377108	1.15728841187074e-09
GJB2	3.65686213205662	2.08624618378262e-05
PTN	3.67420420782724	1.24509007842143e-14
MECOM	3.67541933042541	4.42317894479475e-51
ENPP6	3.67848164433949	5.37741173349229e-26
NEU2	3.69170728413713	6.48752506894228e-05
S100A8	3.71062783952577	3.18183401297758e-21
PENK	3.72085205097941	7.74175705250204e-26
ENSCAFG00000017675	3.74118454804923	1.16003814794675e-18
IBSP	3.78635777119385	0.00275073540214342
FOXI1	3.81199281030535	1.11501583726684e-23
VSTM2A	3.81434141371383	0.0032185310436254
MDFI	3.84809342278383	1.27223946223123e-08
LRP2	3.87972277455979	4.15079846589631e-46
KCTD8	3.94282286511742	1.6973458967506e-07
PAK7	3.96054673661216	8.35396565652721e-08
EYA1	4.00827889995415	2.17949822684365e-36
SYT10	4.04601797052341	6.54762002437906e-06
CA9	4.06979804666617	6.16934256203244e-10
COL11A1	4.12543878710325	7.62998819286246e-147
ENSCAFG00000029947	4.13957309689491	7.28850603128615e-39
ENSCAFG00000014942	4.18158825787464	9.24315072453417e-10
S100A12	4.19354166109501	1.0262710132803e-09
TMEM213	4.20625809936734	5.64371966159526e-13
CYP1A1	4.22822347087628	5.98100325775791e-08
DMRT3	4.30059487310747	1.04992910058701e-07
CLDN10	4.41362410616356	6.94526901552471e-18
SCUBE1	4.41765286071934	3.43940397694662e-34
TCN1	4.41808636115708	1.23720258744331e-05
LBP	4.48076462696379	5.41524378696642e-53
COL11A2	4.52222289076206	4.71117052481613e-12
OLFM4	4.55100172241517	1.53739876114876e-67
SLC6A2	4.55508893707956	1.29506609341892e-07
MMP7	4.56823115107683	1.86326236485231e-23
ENSCAFG00000002491	4.59154122109751	8.23725812931076e-53
VAT1L	4.65747485806806	4.62001314023833e-16
HEPACAM	4.70995122999264	2.29939519191123e-07
HAPLN1	4.74489862302217	4.70253178669737e-63
COL8A1	4.82299915174026	5.07630974632651e-173
CLEC3A	4.86852629986401	6.19532451219002e-12
SFRP2	4.90710796020006	9.3678095875329e-107
CDH12	5.00176535816013	3.33029683155284e-25
COL2A1	5.05606447759012	1.69204506589387e-38
WDR49	5.14573920066303	1.43897016627444e-29
GPX2	5.79788612576778	1.40902580644559e-49
SERPINI2	5.94767557416203	1.97009722180114e-06
VMO1	5.96228654936378	6.90113751300753e-08
ACAN	7.32791384202447	3.99813840058185e-147
