# Supplementary material for: Transcriptomic Profile of Canine Mammary Ductal Carcinoma
Source: Int J Mol Sci. 2023 Mar 8;24(6):5212. doi: 10.3390/ijms24065212 (PMC10049542; doi:10.3390/ijms24065212)
Supplement: Supplementary file 1 [file ijms-24-05212-s001.zip › list of transcription factors that regulate down and up-regulated genes in canine ductal carcinoma.xlsx]

## Sheet: down-regulated
Table S2 - Transcription factors that regulate down-regulated genes in canine ductal carcinoma
Rank	Transcription Factor	Hypergeometric p-value
1	SUZ12	3.198e-26
2	AR	9.932e-13
3	SMAD4	1.853e-10
4	TP63	0.0001929
5	GATA1	0.0006196
6	REST	0.001705
7	SOX2	0.001994
8	MYOD1	0.00228
9	NFE2L2	0.00233
10	SALL4	0.003994
11	GATA2	0.005899
12	EZH2	0.01321
13	TP53	0.01367
14	ESR1	0.02563
15	SUZ12	0.0675
16	EZH2	0.07297
17	TCF3	0.09153
18	TRIM28	0.1144
19	PPARD	0.1448
20	IRF8	0.226
21	POU5F1	0.2632
22	NANOG	0.3194
23	REST	0.3223
24	STAT3	0.5067
25	EGR1	0.5963
26	RUNX1	0.6142
27	PPARG	0.6609
28	FOXA2	0.7314
29	SMC3	0.7523
30	FOSL2	0.762
31	RAD21	0.8125
32	CTCF	0.8153
33	IRF1	0.8248
34	ZC3H11A	0.8554
35	VDR	0.8669
36	CEBPB	0.8939
37	FOXA1	0.9073
38	KAT2A	0.9079
39	FOXM1	0.9192
40	BCL3	0.9297
41	RELA	0.9418
42	FOXP2	0.9486
43	TRIM28	0.9582
44	KLF4	0.9641
45	NELFE	0.9853
46	TCF7L2	0.9866
47	TCF3	0.9877
48	HDAC2	0.9902
49	YY1	0.9927
50	HNF4A	0.9939
51	SP1	0.9958
52	SRF	0.9968
53	RFX5	0.997
54	STAT5A	0.9979
55	EGR1	0.9985
56	IRF3	0.9987
57	SPI1	0.9989
58	BHLHE40	0.999
59	FOS	0.9993
60	CHD1	0.9995
61	PBX3	0.9996
62	CEBPD	0.9997
63	SPI1	0.9997
64	E2F1	0.9997
65	RCOR1	1
66	TAF7	1
67	ZMIZ1	1
68	STAT3	1
69	ZNF384	1
70	MYC	1
71	UBTF	1
72	BCLAF1	1
73	SP2	1
74	E2F4	1
75	FLI1	1
76	ZBTB7A	1
77	SIX5	1
78	USF1	1
79	E2F6	1
80	SIN3A	1
81	ELF1	1
82	PML	1
83	NFYB	1
84	CREB1	1
85	NFYA	1
86	MYC	1
87	YY1	1
88	USF2	1
89	CREB1	1
90	TAF1	1
91	NRF1	1
92	MAX	1
93	ATF2	1
94	GABPA	1
95	BRCA1	1

## Sheet: up-regulated
Table S3 - Transcription factors that regulate up-regulated genes in canine ductal carcinoma
Rank	Transcription Factor	Hypergeometric p-value
1	SUZ12	2.388e-32
2	NFE2L2	3.024e-12
3	SMAD4	4.030e-10
4	AR	6.957e-7
5	TP53	4.151e-05
6	TP63	0.0001207
7	ESR1	0.0001504
8	REST	0.0002075
9	TCF3	0.004538
10	SOX2	0.005123
11	TRIM28	0.006445
12	NANOG	0.008033
13	GATA2	0.008275
14	EGR1	0.01507
15	SUZ12	0.02894
16	EZH2	0.03319
17	SALL4	0.03798
18	GATA1	0.08112
19	CTCF	0.09167
20	FOXA2	0.09746
21	SMC3	0.1227
22	EZH2	0.1392
23	STAT3	0.2142
24	POU5F1	0.2852
25	KLF4	0.2893
26	MYOD1	0.4725
27	PPARD	0.5119
28	TCF3	0.5125
29	RAD21	0.5478
30	ZEB1	0.5523
31	PPARG	0.5916
32	FOSL2	0.6158
33	HNF4A	0.6367
34	FOXA1	0.6541
35	RELA	0.6625
36	HDAC2	0.6995
37	FOXP2	0.7117
38	BHLHE40	0.727
39	CEBPB	0.7492
40	IRF8	0.8397
41	UBTF	0.8559
42	VDR	0.8732
43	STAT5A	0.8756
44	REST	0.8936
45	ERG	0.9013
46	KAT2A	0.913
47	YY1	0.9456
48	NELFE	0.9518
49	ATF3	0.9544
50	ZKSCAN1	0.9612
51	TRIM28	0.9612
52	ZC3H11A	0.9696
53	RUNX1	0.9725
54	ETS1	0.9853
55	SRF	0.9874
56	TCF7L2	0.9893
57	E2F1	0.9929
58	CEBPD	0.9951
59	NFIC	0.9956
60	FOS	0.9957
61	EGR1	0.9964
62	RCOR1	0.9965
63	SP1	0.9968
64	STAT3	0.9976
65	ZBTB7A	0.9979
66	ZNF384	0.9992
67	MYC	0.9995
68	CHD1	0.9996
69	USF1	0.9997
70	USF2	0.9998
71	ZMIZ1	0.9998
72	E2F6	0.9999
73	PBX3	0.9999
74	RFX5	1
75	IRF3	1
76	SIX5	1
77	TAF7	1
78	SP2	1
79	FLI1	1
80	ZBTB33	1
81	SPI1	1
82	PML	1
83	BCLAF1	1
84	SIN3A	1
85	MAX	1
86	MYC	1
87	SPI1	1
88	CREB1	1
89	NFYA	1
90	ELF1	1
91	CREB1	1
92	NFYB	1
93	YY1	1
94	ATF2	1
95	TAF1	1
96	NRF1	1
97	BRCA1	1
98	GABPA	1
